# Supplementary material for: A Machine Learning Approach for Detecting Idiopathic REM Sleep Behavior Disorder
Source: Diagnostics (Basel). 2022 Nov 4;12(11):2689. doi: 10.3390/diagnostics12112689 (PMC9689751; doi:10.3390/diagnostics12112689)
Supplement: Supplementary file 1 [file diagnostics-12-02689-s001.zip]

Archive with 23 entries (22 files):
- code/
- code/analyse_glm_loo.r
- code/analyse_rf_caret_loo.r
- code/analyse_roc_loo.r
- code/analyse_xgboost_caret_loo.r
- code/analyse_xgboost_caret_loo_importance.r
- code/calib_data.csv
- code/calib_prob.csv
- code/figures.r
- code/get_calibration_curves.py
- code/importance_AUC.RDS
- code/importance_RF_ALL.rds
- code/importance_XGB_ALL.rds
- code/model_glm_1vars.rdata
- code/model_glm_2vars.rdata
- code/model_rf_mean_5vars.rdata
- code/model_XGB_mean_17vars.RData
- code/plotVarImp.R
- code/plot_calibration.r
- code/plot_ROCs.r
- informed_consent-module_HRV-RBD_study.pdf
- Supplementary Information.pdf
- Tripod-Checlist-Prediction-Model-Development-HRV-ML-iRBD.pdf
