# Supplementary material for: A Machine Learning Approach for Detecting Idiopathic REM Sleep Behavior Disorder
Source: Diagnostics (Basel). 2022 Nov 4;12(11):2689. doi: 10.3390/diagnostics12112689 (PMC9689751; doi:10.3390/diagnostics12112689)
Supplement: Supplementary file 1 [file diagnostics-12-02689-s001.zip › code/analyse_xgboost_caret_loo_importance.r]

options(contrasts=c("contr.sum","contr.poly"))
options(warn=-1)

options(scipen=999)
options(width=256)

library("gdata")


library("ROCR")
library("pROC")
library("randomForest")
library("caret")
library("xgboost")
library("e1071")

library("pracma")
library("tcltk")

# clear all
rm(list=ls())

#pROC tuning
algorithm = 5
rets <- c("threshold", "sensitivity", "specificity", "npv", "ppv", "accuracy")
policy = "random"
n_boot = 4000
thresholds = "local maxima"

naction = na.omit

min_importance = 1

################ stop button #################
#if(exists("win1")){
#	clear("win1")
#}
#if(exists("butStop")){
#	clear("butStop")
#}
#win1 <- tktoplevel()
#butStop <- tkbutton(win1, text = "Stop",
#  command = function() {
#    assign("stoploop", TRUE, envir=.GlobalEnv)
#    tkdestroy(win1)
#})
#tkgrid(butStop)
##############################################
stoploop <- FALSE


d1 = read.csv("./database.csv",sep=",")
d$class = factor(d$class)


Niterations = 20 ### HOW MANY VARIABLES
Nsplit = dim(d)[1]	 ### HOW MANY train/test splits for each iteration
seed = 42

set.seed(seed)

n_show = 20

### for RF
#fitControl <- trainControl(
#  method = 'LOOCV',                
#  number = 1,                     
#  savePredictions = 'final',        
#  classProbs = T,
#  seed = as.list(rep(1,1+dim(d)[1])),                
#  summaryFunction=twoClassSummary 
#) 
#tunegrid <- expand.grid(.mtry=floor(sqrt(ncol(d)-1)))

fitControl <- trainControl(
  method = 'LOOCV',                                   
  savePredictions = 'final',        
  classProbs = TRUE,
  summaryFunction=twoClassSummary 
) 

grid_default <- expand.grid(
			  nrounds = 100,
			  max_depth = 6,
			  eta = 0.3,
			  gamma = 0,
			  colsample_bytree = 1,
			  min_child_weight = 1,
			  subsample = 1
)

tune_grid <- expand.grid(
  nrounds = 50,
  eta = c(0.05,0.10,0.15,0.20,0.25,0.30),
  max_depth = c(2, 3, 4, 5, 6, 8, 10, 12, 15),
  gamma = c(0.0, 0.1, 0.2 , 0.3, 0.4),
  colsample_bytree = c(0.3, 0.4, 0.5 , 0.7),
  min_child_weight = c(1, 3, 5, 7),
  subsample = 1
)

# choose features with the highest importance
writeLines("Evaluating feature importances...")

X = d[,c(3:(dim(d)[2]))]

# tune hyperparameters
nrounds <- 1000
# 1. start from number of iterations and learning rate
writeLines("Tuning round 1: n.iterations and learning rate")
tune_grid1 <- expand.grid(
  nrounds = seq(from = 200, to = nrounds, by = 50),
  eta = c(0.025, 0.05, 0.1, 0.3),
  max_depth = c(2, 3, 4, 5, 6),
  gamma = 0,
  colsample_bytree = 1,
  min_child_weight = 1,
  subsample = 1
)
xgb_model <- train(class~., data=d[,c(2:dim(d)[2])], method='xgbTree', trControl = fitControl, tuneGrid = tune_grid1, nthread=4, verbose =FALSE, allowParallel=TRUE)
best_eta =  xgb_model$bestTune$eta
max_depth = xgb_model$bestTune$max_depth

# 2. Maximum Depth and Minimum Child Weight
writeLines("Tuning round 2: max.depth and min.child weight")
tune_grid2 <- expand.grid(
  nrounds = seq(from = 50, to = nrounds, by = 50),
  eta = best_eta,
  max_depth = ifelse(max_depth == 2,
    c(max_depth:4),
    max_depth-1:max_depth+1),
  gamma = 0,
  colsample_bytree = 1,
  min_child_weight = c(1, 2, 3),
  subsample = 1
)
xgb_model <- train(class~., data=d[,c(2:dim(d)[2])], method='xgbTree', trControl = fitControl, tuneGrid = tune_grid2, nthread=4, verbose =FALSE, allowParallel=TRUE)
best_max_depth = xgb_model$bestTune$max_depth
best_min_child_weight = xgb_model$bestTune$min_child_weight

# 3. Column and Row Sampling
writeLines("Tuning round 3: col. and row. sampling")
tune_grid3 <- expand.grid(
  nrounds = seq(from = 50, to = nrounds, by = 50),
  eta = best_eta,
  max_depth = best_max_depth,
  gamma = 0,
  colsample_bytree = c(0.4, 0.6, 0.8, 1.0),
  min_child_weight = best_min_child_weight,
  subsample = c(0.5, 0.75, 1.0)
)
xgb_model <- train(class~., data=d[,c(2:dim(d)[2])], method='xgbTree', trControl = fitControl, tuneGrid = tune_grid3, nthread=4, verbose =FALSE, allowParallel=TRUE)
best_colsample = xgb_model$bestTune$colsample_bytree
best_subsample = xgb_model$bestTune$subsample

# 4. Gamma
writeLines("Tuning round 4: gamma")
tune_grid4 <- expand.grid(
  nrounds = seq(from = 50, to = nrounds, by = 50),
  eta = best_eta,
  max_depth = best_max_depth,
  gamma = c(0, 0.05, 0.1, 0.5, 0.7, 0.9, 1.0),
  colsample_bytree = best_colsample,
  min_child_weight = best_min_child_weight,
  subsample = best_subsample
)
xgb_model <- train(class~., data=d[,c(2:dim(d)[2])], method='xgbTree', trControl = fitControl, tuneGrid = tune_grid4, nthread=4, verbose =FALSE, allowParallel=TRUE)
best_gamma = xgb_model$bestTune$gamma

# 5. Reducing the Learning Rate
writeLines("Tuning round 5: reducing learning rate")
tune_grid5 <- expand.grid(
  nrounds = seq(from = 100, to = 10000, by = 100),
  eta = c(0.01, 0.015, 0.025, 0.05, 0.1),
  max_depth = best_max_depth,
  gamma = best_gamma,
  colsample_bytree = best_colsample,
  min_child_weight = best_min_child_weight,
  subsample = best_subsample
)
xgb_model <- train(class~., data=d[,c(2:dim(d)[2])], method='xgbTree', trControl = fitControl, tuneGrid = tune_grid5, nthread=4, verbose =FALSE, allowParallel=TRUE)
best_nrounds = xgb_model$bestTune$nrounds
best_eta = xgb_model$bestTune$eta
best_max_depth = xgb_model$bestTune$max_depth
best_gamma = xgb_model$bestTune$gamma
best_colsample = xgb_model$bestTune$colsample_bytree
best_min_child_weight = xgb_model$bestTune$min_child_weight
best_subsample = xgb_model$bestTune$subsample

# 6. Fitting the model
writeLines("LAST: Fitting the model")
final_grid <- expand.grid(
  nrounds = best_nrounds,
  eta = best_eta,
  max_depth = best_max_depth,
  gamma = best_gamma,
  colsample_bytree = best_colsample,
  min_child_weight = best_min_child_weight,
  subsample = best_subsample
)
xgb_model <- train(class~., data=d[,c(2:dim(d)[2])], method='xgbTree', trControl = fitControl, tuneGrid = final_grid, nthread=4, verbose =FALSE, allowParallel=TRUE)


imp <- varImp(xgb_model,scale=FALSE)
saveRDS(imp,file="importance_XGB_ALL.rds")
bvars = rownames(imp$importance)
print(cbind(bvars[c(1:n_show)],round(imp$importance[c(1:n_show),],2)))
