# Supplementary material for: A Machine Learning Approach for Detecting Idiopathic REM Sleep Behavior Disorder
Source: Diagnostics (Basel). 2022 Nov 4;12(11):2689. doi: 10.3390/diagnostics12112689 (PMC9689751; doi:10.3390/diagnostics12112689)
Supplement: Supplementary file 1 [file diagnostics-12-02689-s001.zip › code/calib_data.csv]

class	LR	AUC	RF	XGBOOST
1	0.845347995511427	0.840271504706333	0.994	0.975885752588511
1	0.822275402991694	0.808597788090717	0.942	0.979453042149544
1	0.74833604716334	0.722101949540132	0.964	0.982684876769781
1	0.776748705824945	0.775079842473002	0.876	0.847797721624374
1	0.899983727077007	0.908091211795892	0.956	0.893422082066536
1	0.780443369046028	0.766369789446371	0.87	0.822678402066231
1	0.901607556595463	0.898821991249499	0.998	0.926442883908749
1	0.612492381591403	0.573533921640984	0.824	0.910521104931831
1	0.708371082612808	0.694609826745448	0.94	0.923686534166336
1	0.832917098507735	0.834723719601667	0.984	0.981438057497144
1	0.498677764068137	0.67002327426367	0.876	0.981373021379113
1	0.218128922719833	0.204501001695316	0.644	0.867022931575775
1	0.669594305592068	0.651151522813775	0.892	0.973308263346553
1	0.809870246425676	0.780908493674488	0.932	0.818649500608444
1	0.684580127358205	0.669276302358791	0.936	0.970455659553409
1	0.915459461805332	0.912287963130082	0.998	0.879931129515171
1	0.0754672258869035	0.0791096806109109	0.826	0.810030668973923
1	0.795156815158444	0.777493370012249	0.984	0.909049466252327
1	0.652681195349629	0.602407966483877	0.874	0.9032032340765
1	0.706837519406452	0.735648051386609	0.888	0.973893672227859
0	0.384572427725293	0.431408393232627	0.14	0.115281581878662
0	0.481620852428924	0.533237935427229	0.118	0.0615254640579224
0	0.780736236573575	0.768833877053176	0.352	0.490907669067383
0	0.563168943623394	0.547770122841115	0.056	0.140899121761322
0	0.556677411242096	0.529908754024643	0.042	0.080819845199585
0	0.553512827071983	0.515542372125151	0.142	0.0982875823974609
0	0.451545075554975	0.467169165684339	0.008	0.0395720601081848
0	0.526374597846944	0.586890775542086	0.15	0.145907402038574
0	0.291724996545035	0.298161897788829	0.038	0.0898112654685974
0	0.564480959969307	0.596129161725021	0.09	0.195842862129211
0	0.343273993380096	0.303105820076812	0.18	0.0503172278404236
0	0.547334727345806	0.516832552759215	0.026	0.0638183355331421
