# Supplementary material for: A Machine Learning Approach for Detecting Idiopathic REM Sleep Behavior Disorder
Source: Diagnostics (Basel). 2022 Nov 4;12(11):2689. doi: 10.3390/diagnostics12112689 (PMC9689751; doi:10.3390/diagnostics12112689)
Supplement: Supplementary file 1 [file diagnostics-12-02689-s001.zip › code/calib_prob.csv]

true_class	pred_prob	method
0.5	0.22121960004296698	TIw
0.25	0.5459985536916719	TIw
0.9375	0.7851961847205078	TIw
0.6666666666666666	0.19510704838392381	LR
0.23076923076923078	0.5181856274767683	LR
0.9375	0.7923916061031373	LR
0.0	0.09	RF
0.5	0.498	RF
1.0	0.9238947368421052	RF
0.0	0.09837115894664411	XGBoost
0.0	0.490907669067383	XGBoost
1.0	0.9165464002639055	XGBoost
